# Supplementary material for: Anti-colorectal cancer effects of scutellarin revealed by genomic and proteomic analysis
Source: Chin Med. 2020 Mar 26;15:28. doi: 10.1186/s13020-020-00307-z (PMC7098127; doi:10.1186/s13020-020-00307-z)
Supplement: Supplementary file 3 — Additional file 3. The original data about drug inhibition rate in RKO and HCT-116 cells. [file 13020_2020_307_MOESM3_ESM.xlsx]

## Sheet: Sheet1
	RKO cells
1	Inhibition rate of drug
	LOG(Drug Concentration)	OD450/inhibition (%)				LOG(Drug Concertration)	OD450/inhibition (%)Mean
	1.30103	4.80696	8.30578	5.15324		1.30103	6.08866
	1.60206	3.54451	5.71232	5.48148		1.60206	4.91277
	1.77815	5.73757	1.2865	0.175543		1.77815	2.39987
	1.90309	-1.01839	-0.134661	-0.423228		1.90309	-0.525426
	1.95424	-0.019243	-1.34302	0.788736		1.95424	-0.191176
	2	17.0781	11.2166	14.0554		2	14.1167
	2.13033	83.4979	83.6998	83.9487		2.13033	83.7155
	2.30103	84.4068	84.9082	84.8433		2.30103	84.7194
	2.47712	85.3483	85.4384	85.6873		2.47712	85.4913
2	Scatter diagram
3	To caculate IC50 by graphpad prism
	Best-fit values
	LogIC50	2.071
	HillSlope	11.97
	IC50	117.8
	Std. Error
	LogIC50	0.00949
	HillSlope	1.675
	95% Confidence Intervals
	LogIC50	2.051 to 2.091
	HillSlope	8.516 to 15.42
	IC50	112.6 to 123.2
	Goodness of Fit
	Degrees of Freedom	25
	R2	0.9582
	Absolute Sum of Squares	1632
	Sy.x	8.079
	Number of points
	Analyzed	27
	HCT-116 cells
1	Inhibition rate of drug
	LOG(drug concentration)	OD450/inhibition (%)				LOG(drug concentration)	OD450/inhibition (%)Mean
	1.69897	2.6331	-0.0287929	1.29895		1.69897	1.30108
	2	0.860631	0.707066	-1.50691		2	0.0202623
	2.30103	7.37778	2.56591	4.71269		2.30103	4.88546
	2.47712	88.4598	88.495	88.4566		2.47712	88.4705
	2.54407	88.0951	88.4182	88.0823		2.54407	88.1985
	2.60206	88.335	87.9159	87.8231		2.60206	88.0247
	2.65321	87.4296	87.3848	87.3752		2.65321	87.3966
	2.77815	86.9689	86.6938	86.5146		2.77815	86.7257
	2.95424	84.6525	84.6365	84.3966		2.95424	84.5619
2	Scatter diagram
3	To caculate IC50 by graphpad prism
	Best-fit values
	LogIC50	2.407
	HillSlope	9.903
	IC50	255.1
	Std. Error
	LogIC50	0.01671
	HillSlope	1.937
	95% Confidence Intervals
	LogIC50	2.372 to 2.441
	HillSlope	5.913 to 13.89
	IC50	235.7 to 276.1
	Goodness of Fit
	Degrees of Freedom	25
	R2	0.9459
	Absolute Sum of Squares	2357
	Sy.x	9.71
	Number of points
	Analyzed	27
